# Supplementary material for: Secretome Analysis of Human and Rat Pancreatic Islets Co-Cultured with Adipose-Derived Stromal Cells Reveals a Signature with Enhanced Regenerative Capacities
Source: Cells. 2025 Feb 18;14(4):302. doi: 10.3390/cells14040302 (PMC11854805; doi:10.3390/cells14040302)
Supplement: Supplementary file 1 [file cells-14-00302-s001.zip]

Archive with 3 entries (3 files):
- cells-3377172 Supplementary Figure.pdf
- cells-3377172 Supplementary File S1.xlsx
- cells-3377172 Supplementary File S2.xlsx
